# Supplementary material for: Synergistic Effects of the Geriatric Nutritional Risk Index and the Modified Creatinine Index for Predicting Mortality in Patients on Hemodialysis
Source: Nutrients. 2022 Jun 9;14(12):2398. doi: 10.3390/nu14122398 (PMC9230177; doi:10.3390/nu14122398)
Supplement: Supplementary file 1 [file nutrients-14-02398-s001.zip]

Archive with 1 entries (1 files):
- nutrients-1760871-supplementary.pdf
